# Supplementary material for: In Vivo Response of Growth Plate to Biodegradable Mg-Ca-Zn Alloys Depending on the Surface Modification
Source: Int J Mol Sci. 2019 Aug 1;20(15):3761. doi: 10.3390/ijms20153761 (PMC6695941; doi:10.3390/ijms20153761)
Supplement: Supplementary file 1 [file ijms-20-03761-s001.zip]

Archive with 3 entries (2 files):
- Supplementary file/
- Supplementary file/1. State of Significance.docx
- Supplementary file/5. IRB Approval.pdf
